# Supplementary material for: Machine learning-enhanced insights into sphingolipid-based prognostication: revealing the immunological landscape and predictive proficiency for immunomotherapy and chemotherapy responses in pancreatic carcinoma
Source: Front Mol Biosci. 2023 Oct 31;10:1284623. doi: 10.3389/fmolb.2023.1284623 (PMC10643633; doi:10.3389/fmolb.2023.1284623)
Supplement: Supplementary file 1 [file Table1.XLSX]

## Sheet: Sheet1
Drug	Risk		P-value
	high	low
Axitinib	+		2.1e-06
Bicalutamide		+	2.2e-05
DMOG	+		0.00047
Lapatinib		+	4.9e-05
Lenalidomide	+		1.2e-05
"+" means "higher", compared with another one.
